# Supplementary material for: Evaluation of Antioxidant and Anti-Inflammatory Effects of a Nanoformulation Derived from Annurca Apple Callus Extract in an In Vitro Model of Iron Overload-Induced Inflammation
Source: Antioxidants (Basel). 2025 May 24;14(6):631. doi: 10.3390/antiox14060631 (PMC12189543; doi:10.3390/antiox14060631)
Supplement: Supplementary file 1 [file antioxidants-14-00631-s001.zip]

Archive with 1 entries (1 files):
- antioxidants-3597140-supplementary.pdf
